# Supplementary material for: Arsenic Exposure Causes Global Changes in the Metalloproteome of Escherichia coli
Source: Microorganisms. 2023 Feb 2;11(2):382. doi: 10.3390/microorganisms11020382 (PMC9965246; doi:10.3390/microorganisms11020382)
Supplement: Supplementary file 1 [file microorganisms-11-00382-s001.zip]

Archive with 1 entries (1 files):
- SuppFigures_Final_v2.pdf
